# Supplementary material for: Characterizing the Social Epigenome in Mexican Patients with Early-Onset Psychosis
Source: Genes (Basel). 2025 May 17;16(5):591. doi: 10.3390/genes16050591 (PMC12111507; doi:10.3390/genes16050591)
Supplement: Supplementary file 1 [file genes-16-00591-s001.zip]

Archive with 2 entries (2 files):
- Suplementary sheet.xlsx
- Suplemetary figures and tables.pdf
