# Supplementary material for: Characterizing the Social Epigenome in Mexican Patients with Early-Onset Psychosis
Source: Genes (Basel). 2025 May 17;16(5):591. doi: 10.3390/genes16050591 (PMC12111507; doi:10.3390/genes16050591)
Supplement: Supplementary file 1 [file genes-16-00591-s001.zip › Suplementary sheet.xlsx]

## Sheet: table_summary
Supplementary sheet S1. Sociodemographic and clinical associations with EOP−MRS, EWAS catalog, and pathway enrichment analysis
	MRS_associations		Regressions results between sociodemographic, clinical characteristics and EOP-MRS
	EWAS_catalog		CpG associations in previous EWAS
	Enrichment analysis		Reactome pathways 2024

## Sheet: MRS_associations
		MRS 1x10-06						MRS 1x10-05						MRS 1x10-04						MRS 1x10-03						MRS 1x10-02						MRS 1x10-01
	Variable	Beta	Standard error	t value	p value	R2	Adjusted R2	Beta	Standard error	t value	p value	R2	Adjusted R2	Beta	Standard error	t value	p value	R2	Adjusted R2	Beta	Standard error	t value	p value	R2	Adjusted R2	Beta	Standard error	t value	p value		Adjusted R2	Beta	Standard error	t value	p value	R2	Adjusted R2
	Age	-0.1381	0.5082	-0.272	0.789	0.003503	-0.04395	0.1548	0.508	0.305	0.764	0.004403	-0.04301	0.2314	0.5066	0.457	0.652	2.376	-0.03731	0.2329	0.5066	0.46	0.65	0.009962	-0.03718	0.2716	0.5056	0.537	0.597	0.01355	-0.03342	0.2515	0.5061	0.497	0.624	0.01162	-0.03545
	Schooling (years)	0.02364	0.48618	0.049	0.962	0.0001126	-0.0475	0.3853	0.4789	0.805	0.43	2.246	-0.0163	0.3815	0.479	0.796	0.435	2.247	-0.01691	0.3513	0.4801	0.732	0.472	0.02486	-0.02158	0.3497	0.4802	0.728	0.475	0.02463	-0.02182	0.3095	0.4815	0.643	0.527	0.01929	-0.02741
	GAF	-3.754	3.897	-0.963	0.346	0.0423	-0.003305	-3.852	3.893	-0.99	0.334	0.04456	-0.0009417	-5.605	3.79	-1.479	0.154	0.09431	0.05119	-6.419	3.728	-1.722	0.0998	0.1237	0.08198	-7.085	3.67	-1.93	0.0672	0.1507	0.1103	-7.313	3.649	-2.004	0.0581	0.1606	0.1206
	Num of psychiatric comorbidities	0.3907	0.5254	0.744	0.465	0.02566	-0.02074	0.6469	0.5132	1.261	0.221	0.07036	0.02609	0.6302	0.5142	1.226	0.234	0.06677	0.02233	0.7195	0.5085	1.415	0.172	0.08703	0.04355	0.6645	0.5121	1.298	0.208	0.07424	0.03015	0.6485	0.5131	1.264	0.22	0.0707	0.02645
	Num of psychiatric medication	0.2095	0.1881	1.114	0.278	0.05579	0.01083	0.2277	0.187	1.217	0.237	0.06591	0.02143	0.2624	0.1849	1.42	0.17	0.08756	0.04411	0.3048	0.1817	1.677	0.108	0.1181	0.07615	0.3188	0.1806	1.765	0.0921	0.1292	0.08771	0.3245	0.1801	1.802	0.086	0.1339	0.09262
	Num of psychiatric admissions	-0.192	0.1914	-1.003	0.3272	0.04573	0.0002871	-0.1555	0.193	-0.806	0.4295	0.02998	-0.01621	-0.07645	0.19524	-0.392	0.6993	0.007248	-0.04003	-0.04407	0.19571	-0.225	0.824	0.002408	-0.0451	-0.0342	0.1958	-0.175	0.863	0.001451	-0.0461	-0.03561	0.1958	-0.182	0.8574	0.001573	-0.04597
	Variable	Beta	Standard error	z value	p value	R2	Adjusted R2	Beta	Standard error	z value	p value	R2	Adjusted R2	Beta	Standard error	z value	p value	R2	Adjusted R2	Beta	Standard error	z value	p value	R2	Adjusted R2	Beta	Standard error	z value	p value	R2	Adjusted R2	Beta	Standard error	z value	p value	R2	Adjusted R2
	Sex	0.6781	0.4948	1.371	0.171	0.068	-0.059	1.1576	0.5926	1.953	0.0508	0.166	0.039	0.9847	0.5791	1.701	0.089	0.122	-0.006	0.7817	0.5367	1.456	0.145	0.083	-0.044	0.6554	0.5129	1.278	0.201	0.061	-0.066	0.5481	0.4941	1.109	0.267	0.045	-0.082
	BMI alteration	0.1016	0.4972	0.204	0.838	0.002	-0.167	0.1481	0.4981	0.297	0.766	0.004	-0.165	0.08653	0.52597	0.165	0.869	0.001	-0.168	0.2158	0.5344	0.404	0.686	0.007	-0.162	0.2061	0.5429	0.38	0.704	0.006	-0.163	0.2568	0.5505	0.466	0.641	0.009	-0.159
	Psychiatric admission	-0.4698	0.4781	-0.983	0.326	0.035	-0.1	-0.3056	0.4612	-0.663	0.508	0.015	-0.119	-0.0995	0.4462	-0.223	0.824	0.002	-0.133	-0.07525	0.44622	-0.169	0.866	0.001	-0.134	-0.052	0.4466	-0.116	0.907	0	-0.134	-0.06984	0.44643	-0.156	0.876	0.001	-0.134
	Recent psychiatric medication	0.3552	0.7648	0.464	0.6423	0.016	-0.278	0.6535	0.8162	0.801	0.42335	0.051	-0.244	0.69	0.7292	0.946	0.344	0.066	-0.228	0.7222	0.7211	1.001	0.31659	0.074	-0.22	0.7027	0.7167	0.98	0.3269	0.07	-0.224	0.6496	0.7075	0.918	0.35848	0.061	-0.234
	Sertraline	-0.1775	0.4412	-0.402	0.687	0.005	-0.125	-0.4297	0.4628	-0.928	0.353	0.03	-0.1	-0.315	0.4458	-0.707	0.48	0.017	-0.113	-0.3294	0.448	-0.735	0.462	0.018	-0.112	-0.3318	0.4497	-0.738	0.461	0.018	-0.112	-0.3436	0.452	-0.76	0.447	0.02	-0.11
	Hydroxyzine	1.2215	0.9202	1.327	0.18436	0.157	-0.137	1.1919	0.9142	1.304	0.19233	0.152	-0.142	1.274	1.035	1.231	0.21815	0.141	-0.154	1.2468	0.9991	1.248	0.21204	0.14	-0.154	1.0779	0.9296	1.16	0.24621	0.114	-0.18	0.9972	0.8981	1.11	0.26684	0.102	-0.192
	Methylphenidate	-0.2221	0.522	-0.425	0.6706	0.008	-0.158	-0.2599	0.5275	-0.493	0.6222	0.01	-0.156	-0.47	0.5188	-0.906	0.3649	0.035	-0.131	-0.4634	0.5177	-0.895	0.3707	0.034	-0.132	-0.5495	0.5263	-1.044	0.2965	0.047	-0.119	-0.5572	0.5267	-1.058	0.2901	0.048	-0.118
	Fluoxetine	0.3565	0.4555	0.783	0.434	0.021	-0.109	0.5573	0.4746	1.174	0.24	0.049	-0.081	0.4823	0.4814	1.002	0.316	0.036	-0.094	0.5488	0.4965	1.105	0.269	0.045	-0.085	0.5662	0.5034	1.125	0.261	0.047	-0.083	0.575	0.5098	1.128	0.259	0.048	-0.082
	Atomoxetine	-0.6857	1.074	-0.638	0.52319	0.051	-0.435	-1.141	1.217	-0.937	0.3486	0.123	-0.363	-0.9609	1.0052	-0.956	0.3391	0.115	-0.371	-0.9228	0.9752	-0.946	0.34399	0.11	-0.376	-0.8846	0.9608	-0.921	0.35722	0.102	-0.384	-0.8378	0.9404	-0.891	0.37296	0.094	-0.392
	Risperidone	0.2472	0.4945	0.5	0.6172	0.01	-0.142	0.2	0.4893	0.409	0.6828	0.006	-0.145	0.2892	0.5117	0.565	0.5719	0.013	-0.139	0.3391	0.5197	0.653	0.514	0.017	-0.134	0.3317	0.5183	0.64	0.522	0.016	-0.135	0.3388	0.5205	0.651	0.515	0.017	-0.135
	Quetiapine	0.7775	0.8235	0.944	0.34509	0.071	-0.223	0.4927	0.7789	0.633	0.52702	0.03	-0.264	0.6865	0.8879	0.773	0.4394	0.049	-0.245	0.5895	0.8602	0.685	0.49319	0.038	-0.257	0.505	0.8328	0.606	0.54422	0.029	-0.265	0.4441	0.8193	0.542	0.58776	0.023	-0.272
	Olanzapine	-0.3355	0.5738	-0.585	0.55881	0.016	-0.172	-0.1793	0.5682	-0.316	0.75233	0.005	-0.183	0.07227	0.56897	0.127	0.89893	0.001	-0.187	0.1443	0.5771	0.25	0.8025	0.003	-0.185	0.1938	0.5822	0.333	0.73925	0.005	-0.183	0.2004	0.5832	0.344	0.73109	0.006	-0.182
	Aripiprazole	0.6521	0.8044	0.811	0.41756	0.051	-0.243	1.1068	0.8911	1.242	0.21424	0.135	-0.16	1.783	1.193	1.495	0.135	0.233	-0.061	1.891	1.185	1.595	0.11	0.265	-0.029	2.218	1.276	1.738	0.0822	0.348	0.054	2.302	1.317	1.747	0.0806	0.374	0.08
	Clonazepam	0.5522	0.7916	0.698	0.48539	0.037	-0.257	0.9712	0.8582	1.132	0.25777	0.108	-0.187	1.214	1.018	1.192	0.2332	0.13	-0.164	1.479	1.059	1.397	0.16242	0.184	-0.11	1.773	1.108	1.6	0.1096	0.256	-0.038	1.931	1.152	1.676	0.09368	0.298	0.004
	Lamotrigine	-0.7324	1.0795	-0.678	0.49749	0.058	-0.428	-0.7426	1.1266	-0.659	0.50978	0.057	-0.43	-0.4023	0.984	-0.409	0.68264	0.02	-0.467	-0.207	1.004	-0.206	0.8366	0.005	-0.481	-0.1733	1.0106	-0.171	0.86385	0.003	-0.483	-0.1531	1.0128	-0.151	0.87988	0.003	-0.483
	Previous psychiatric medication	0.1772	0.4904	0.361	0.7179	0.005	-0.147	0.1612	0.4878	0.33	0.7411	0.004	-0.147	0.05225	0.48858	0.107	0.9148	0	-0.151	0.05191	0.48869	0.106	0.9154	0	-0.151	0.01619	0.48638	0.033	0.9734	0	-0.151	-0.02692	0.48426	-0.056	0.9557	0	-0.151
	Previous Sertraline	0.5402	0.7901	0.684	0.49422	0.036	-0.259	0.5444	0.7847	0.694	0.48786	0.037	-0.257	0.384	0.823	0.467	0.64077	0.017	-0.277	0.5275	0.8483	0.622	0.53408	0.031	-0.264	0.4719	0.8276	0.57	0.56858	0.025	-0.269	0.4521	0.8204	0.551	0.58157	0.024	-0.271
	Previous Clonazepam	0.3514	0.772	0.455	0.649	0.016	-0.279	0.5161	0.7814	0.66	0.50896	0.033	-0.261	0.5831	0.8649	0.674	0.5002	0.037	-0.257	0.6171	0.8656	0.713	0.47587	0.041	-0.253	0.5385	0.838	0.643	0.52044	0.033	-0.262	0.4785	0.8239	0.581	0.56138	0.026	-0.268
	Previous Hydroxyzine	-0.8085	0.7001	-1.155	0.24818	0.083	-0.141	-0.9758	0.7553	-1.292	0.19637	0.111	-0.114	-0.8451	0.6462	-1.308	0.19093	0.103	-0.122	-0.8166	0.6358	-1.284	0.19904	0.098	-0.127	-0.805	0.6328	-1.272	0.20334	0.095	-0.129	-0.8271	0.63	-1.313	0.18921	0.101	-0.123
	Previous Paroxetine	-0.3193	0.7629	-0.419	0.67552	0.013	-0.281	-0.6806	0.8206	-0.829	0.40688	0.055	-0.24	-0.5199	0.7223	-0.72	0.47166	0.038	-0.257	-0.4108	0.7177	-0.572	0.56708	0.024	-0.271	-0.3475	0.7205	-0.482	0.62962	0.017	-0.278	-0.2657	0.7244	-0.367	0.7138	0.01	-0.285
	GAF impairment	0.4219	0.5078	0.831	0.4061	0.027	-0.124	0.6989	0.5539	1.262	0.207	0.069	-0.083	0.7924	0.5388	1.471	0.1414	0.093	-0.058	0.8507	0.553	1.538	0.1239	0.105	-0.046	0.9404	0.5765	1.631	0.1028	0.123	-0.028	0.9398	0.5796	1.621	0.105	0.123	-0.029
	GAF minimal impairment	-1.1246	0.7094	-1.585	0.11289	0.15	-0.038	-0.8112	0.6512	-1.246	0.2129	0.084	-0.104	-0.6351	0.5685	-1.117	0.26392	0.061	-0.127	-0.7312	0.5768	-1.268	0.2049	0.081	-0.108	-0.7232	0.5761	-1.255	0.20935	0.079	-0.109	-0.7654	0.5793	-1.321	0.1864	0.088	-0.1
	GAF mild impairment	0.5199	0.6654	0.781	0.43464	0.036	-0.189	0.3722	0.6449	0.577	0.56392	0.019	-0.205	0.2991	0.6735	0.444	0.65704	0.012	-0.213	0.3078	0.6751	0.456	0.6484	0.012	-0.2	0.2618	0.6653	0.393	0.69395	0.009	-0.216	0.2442	0.6626	0.369	0.71243	0.008	-0.217
	GAF moderate impairment	1.2122	0.9177	1.321	0.18651	0.155	-0.139	1.4162	0.9844	1.439	0.1502	0.2	-0.094	0.9739	0.956	1.019	0.30838	0.091	-0.204	1.0184	0.9471	1.075	0.28224	0.1	-0.195	0.9143	0.8993	1.017	0.30928	0.086	-0.209	0.9102	0.884	1.03	0.3032	0.086	-0.208
	GAF severe impairment	0.3484	0.4653	0.749	0.454	0.02	-0.115	0.413	0.4676	0.883	0.377	0.027	-0.107	0.7454	0.5455	1.366	0.172	0.075	-0.06	0.8865	0.5859	1.513	0.13	0.098	-0.037	1.0581	0.6448	1.641	0.101	0.126	-0.009	1.1529	0.6897	1.672	0.0946	0.139	0.004
	Disruptive mood dysregulation disorder	0.1479	0.489	0.302	0.7624	0.003	-0.148	-0.147	0.4892	-0.301	0.7638	0.003	-0.148	-0.3597	0.4864	-0.74	0.4596	0.021	-0.13	-0.3062	0.4837	-0.633	0.527	0.015	-0.136	-0.3161	0.4853	-0.651	0.515	0.016	-0.135	-0.2911	0.4842	-0.601	0.548	0.014	-0.138
	Separation anxiety disorder	0.007919	0.633125	0.013	0.99002	0	-0.225	0.05679	0.63277	0.09	0.92849	0	-0.224	-0.06597	0.62683	-0.105	0.9162	0.001	-0.224	-0.02783	0.63016	-0.044	0.96477	0	-0.224	-0.09473	0.62437	-0.152	0.87941	0.001	-0.223	-0.0949	0.624	-0.152	0.87913	0.001	-0.223
	Enuresis	-1.068	0.8638	-1.236	0.2163	0.13	-0.165	-0.3064	0.7727	-0.397	0.6917	0.012	-0.283	-0.2835	0.7281	-0.389	0.69704	0.011	-0.283	-0.1778	0.7345	-0.242	0.80873	0.004	-0.29	-0.01771	0.75427	-0.023	0.98127	0	-0.294	0.02459	0.76007	0.032	0.97419	0	-0.294
	Encopresis	-0.6857	1.074	-0.638	0.52319	0.051	-0.435	-1.141	1.217	-0.937	0.3486	0.123	-0.363	-0.9609	1.0052	-0.956	0.3391	0.115	-0.371	-0.9228	0.9752	-0.946	0.34399	0.11	-0.376	-0.8846	0.9608	-0.921	0.35722	0.102	-0.384	-0.8378	0.9404	-0.891	0.37296	0.094	-0.392
	Oppositional defiant disorder	-0.3597	0.5317	-0.677	0.4987	0.02	-0.14	-0.5511	0.5601	-0.984	0.3252	0.043	-0.123	-0.5532	0.5259	-1.052	0.2929	0.048	-0.118	-0.4394	0.516	-0.852	0.3944	0.031	-0.135	-0.4533	0.5182	-0.875	0.3816	0.032	-0.134	-0.4179	0.5155	-0.811	0.4175	0.028	-0.138
	Conduct disorder	-0.2031	0.5661	-0.359	0.71977	0.006	-0.182	-0.1593	0.5671	-0.281	0.7788	0.004	-0.18	-0.1738	0.5526	-0.315	0.7531	0.005	-0.184	-0.0836	0.5564	-0.15	0.88057	0.001	-0.187	-0.1258	0.5545	-0.227	0.8205	0.002	-0.186	-0.1199	0.5545	-0.216	0.82879	0.002	-0.186
	Tic disorder	-0.382	0.7665	-0.498	0.61817	0.019	-0.276	-0.3037	0.7725	-0.393	0.6942	0.012	-0.283	-0.3279	0.7257	-0.452	0.65139	0.015	-0.28	-0.1708	0.7352	-0.232	0.81627	0.004	-0.29	-0.1892	0.7338	-0.258	0.7965	0.005	-0.29	-0.1237	0.7403	-0.167	0.86734	0.002	-0.292
	Autism spectrum disorder	-0.3225	1.0481	-0.308	0.75831	0.012	-0.475	-0.3728	1.0715	-0.348	0.72791	0.015	-0.471	-0.5041	0.9776	-0.516	0.60606	0.031	-0.455	-0.4923	0.9665	-0.509	0.61054	0.03	-0.456	-0.4817	0.9641	-0.5	0.61729	0.029	-0.457	-0.4421	0.9602	-0.46	0.64521	0.024	-0.462
	Dysthimia	0.9591	0.736	1.303	0.19252	0.11	-0.114	1.0583	0.743	1.424	0.15432	0.134	-0.091	1.029	0.8228	1.251	0.21104	0.107	-0.117	1.0604	0.8203	1.293	0.1961	0.114	-0.111	0.9648	0.7885	1.224	0.22109	0.099	-0.125	0.9472	0.7803	1.214	0.22477	0.097	-0.128
	Depressive schizoaffective disorder	0.6521	0.8044	0.811	0.41756	0.051	-0.243	1.1068	0.8911	1.242	0.21424	0.135	-0.16	1.783	1.193	1.495	0.135	0.233	-0.061	1.891	1.185	1.595	0.1106	0.265	-0.029	2.218	1.276	1.738	0.0822	0.348	0.054	2.302	1.317	1.747	0.0806	0.374	0.08
	Schizophrenia	-0.2143	1.0454	-0.205	0.83755	0.005	-0.481	-0.2988	1.0638	-0.281	0.77882	0.01	-0.476	0.1045	1.0684	0.098	0.92211	0.001	-0.485	0.2102	1.0931	0.192	0.84754	0.005	-0.482	0.2773	1.1006	0.252	0.80111	0.008	-0.478	0.3249	1.1047	0.294	0.76871	0.011	-0.475
	Schizophreniform disorder	0.6154	0.7994	0.77	0.44143	0.046	-0.248	0.3443	0.7658	0.45	0.65299	0.015	-0.279	0.03313	0.76131	0.044	0.96529	0	-0.294	0.1914	0.7869	0.243	0.80786	0.004	-0.29	0.2898	0.7994	0.362	0.71698	0.01	-0.284	0.4061	0.8141	0.499	0.61788	0.019	-0.275
	Major depressive disorder with psychotic features	0.8487	0.5761	1.473	0.1407	0.097	-0.055	0.9561	0.5795	1.65	0.099	0.123	-0.029	0.9924	0.6462	1.536	0.1246	0.114	-0.038	0.9997	0.6538	1.529	0.1263	0.114	-0.038	0.8781	0.6301	1.393	0.1635	0.092	-0.059	0.8061	0.6183	1.304	0.1923	0.079	-0.072
	Bipolar disorder type 1	-0.6974	1.0754	-0.649	0.5166	0.053	-0.433	0.3583	1.0555	0.339	0.73429	0.014	-0.47	0.6957	1.2222	0.569	0.5692	0.044	-0.442	0.5231	1.1644	0.449	0.6533	0.026	-0.46	0.4406	1.1286	0.39	0.69622	0.019	-0.467	0.3084	1.1023	0.28	0.7796	0.01	-0.476
	Major depressive disorder	0.16172	0.43064	0.376	0.707	0.004	-0.121	0.14185	0.42956	0.33	0.741	0.003	-0.122	0.31458	0.44107	0.713	0.476	0.017	-0.109	0.28537	0.43952	0.649	0.516	0.014	-0.112	0.21745	0.43464	0.5	0.617	0.008	-0.118	0.1585	0.43112	0.368	0.713	0.004	-0.121
	Bipolar disorder with psychotic features	-0.6974	1.0754	-0.649	0.5166	0.053	-0.433	0.3583	1.0555	0.339	0.73429	0.014	-0.472	0.6957	1.2222	0.569	0.5692	0.044	-0.442	0.5231	1.1644	0.449	0.6533	0.026	-0.46	0.4406	1.1286	0.39	0.69622	0.019	-0.467	0.3084	1.1023	0.28	0.7796	0.01	-0.476
	Agoraphobia	0.2913	0.7677	0.379	0.70438	0.011	-0.284	0.7966	0.8226	0.968	0.33284	0.075	-0.219	0.9951	0.9613	1.035	0.30062	0.094	-0.2	0.827	0.9071	0.912	0.36193	0.069	-0.225	0.6525	0.8559	0.762	0.44585	0.046	-0.248	0.5381	0.8319	0.647	0.51775	0.033	-0.262
	Panic disorder	1.1564	0.6068	1.906	0.0567	0.161	0.031	1.3666	0.6507	2.1	0.0357	0.212	0.082	1.9187	0.8886	2.159	0.0308	0.284	0.155	1.9209	0.914	2.102	0.0356	0.275	0.145	2.0865	1.0075	2.071	0.0384	0.287	0.157	2.1086	1.0349	2.037	0.0416	0.279	0.149
	Social phobia	-0.382	0.7665	-0.498	0.61817	0.019	-0.276	-0.3037	0.7725	-0.393	0.6942	0.012	-0.283	-0.3279	0.7257	-0.452	0.65139	0.015	-0.28	-0.1708	0.7352	-0.232	0.81627	0.004	-0.29	-0.1892	0.7338	-0.258	0.7965	0.005	-0.29	-0.1237	0.7403	-0.167	0.86734	0.002	-0.292
	Generalized anxiety disorder	-0.04139	0.56242	-0.074	0.94134	0	-0.188	0.03844	0.56231	0.068	0.94549	0	-0.188	0.041	0.566	0.072	0.94225	0	-0.188	-0.02334	0.56059	-0.042	0.96679	0	-0.188	-0.1039	0.5556	-0.187	0.85171	0.002	-0.187	-0.1709	0.5522	-0.31	0.7569	0.004	-0.184
	Other eating disorder	-0.558	0.7811	-0.714	0.47502	0.039	-0.255	-0.2749	0.7701	-0.357	0.72111	0.01	-0.285	0.1145	0.7738	0.148	0.88232	0.002	-0.293	0.1497	0.7799	0.192	0.84777	0.003	-0.292	0.1383	0.7764	0.178	0.85865	0.002	-0.292	0.1306	0.7752	0.168	0.86625	0.002	-0.292
	Attention-deficit/hyperactivity disorder	-0.2495	0.5236	-0.476	0.6337	0.01	-0.157	-0.357	0.5359	-0.666	0.5053	0.019	-0.147	-0.4044	0.5146	-0.786	0.432	0.026	-0.14	-0.3221	0.5105	-0.631	0.5281	0.017	-0.15	-0.3306	0.5118	-0.646	0.5183	0.017	-0.149	-0.2764	0.5101	-0.542	0.588	0.012	-0.154
	Post-traumatic stress disorder	-0.3744	0.6453	-0.58	0.56181	0.019	-0.205	0.2829	0.6392	0.443	0.65811	0.011	-0.213	0.6162	0.7324	0.841	0.40017	0.044	-0.18	0.8374	0.7732	1.083	0.27875	0.076	-0.148	0.9278	0.7808	1.188	0.23469	0.093	-0.132	0.9684	0.7847	1.234	0.2172	0.101	-0.124
	Delusions of reference	0.6125	0.4896	1.251	0.211	0.057	-0.073	0.9303	0.5393	1.725	0.0846	0.119	-0.011	0.9562	0.5813	1.645	0.1	0.114	-0.01	1.0396	0.615	1.69	0.091	0.127	-0.003	0.959	0.6033	1.59	0.112	0.111	-0.019	0.92	0.6028	1.526	0.127	0.102	-0.028
	Delusions of persecutions	0.288	0.5738	0.502	0.6158	0.012	-0.176	0.2116	0.5659	0.374	0.7085	0.007	-0.182	0.3397	0.6035	0.563	0.57354	0.016	-0.172	0.3496	0.6056	0.577	0.564	0.017	-0.172	0.3855	0.609	0.633	0.52675	0.02	-0.168	0.3768	0.6077	0.62	0.53525	0.019	-0.169
	Grandiose delusions	0.5911	0.6742	0.877	0.38057	0.046	-0.179	1.1131	0.7545	1.475	0.14015	0.146	-0.079	1.1885	0.8609	1.381	0.16742	0.135	-0.089	1.5181	0.9311	1.63	0.10302	0.2	-0.024	1.6073	0.9553	1.682	0.09248	0.222	-0.003	1.6731	0.9858	1.697	0.08968	0.236	0.011
	Somatic delusional ideas	0.394	0.5827	0.676	0.49886	0.022	-0.166	0.7418	0.6164	1.204	0.22876	0.075	-0.113	0.9157	0.7154	1.28	0.20057	0.093	-0.095	1.2084	0.7809	1.547	0.12178	0.146	-0.043	1.3277	0.8179	1.623	0.10452	0.169	-0.02	1.4211	0.858	1.656	0.0977	0.185	-0.004
	Other delusional ideas	0.06942	0.63413	0.109	0.9128	0.001	-0.224	0.5635	0.6631	0.85	0.3955	0.043	-0.182	0.8283	0.7773	1.066	0.28662	0.075	-0.15	0.9779	0.8024	1.219	0.22297	0.099	-0.125	1.1261	0.8242	1.366	0.17182	0.128	-0.096	1.2014	0.8392	1.432	0.15228	0.144	-0.081
	Auditory hallucinations	0.81041	0.51802	1.564	0.118	0.093	-0.033	1.2838	0.632	2.031	0.0422	0.191	0.065	1.7353	0.8172	2.124	0.0337	0.259	0.133	1.9674	0.9313	2.112	0.0346	0.283	0.158	2.2199	1.046	2.122	0.0338	0.308	0.182	2.2652	1.0749	2.107	0.0351	0.304	0.178
	Visual hallucinations	0.6717	0.4936	1.361	0.174	0.067	-0.06	1.2208	0.61	2.001	0.0454	0.179	0.052	1.5404	0.7497	2.055	0.0399	0.223	0.096	1.7816	0.8595	2.073	0.0382	0.254	0.127	1.9041	0.9285	2.051	0.0403	0.263	0.136	1.9368	0.9592	2.019	0.0435	0.258	0.131
	Tactile hallucinations	1.0114	0.6802	1.487	0.13702	0.125	-0.063	1.5972	0.7933	2.013	0.04408	0.266	0.078	1.2445	0.7927	1.57	0.1164	0.152	-0.036	1.2151	0.7826	1.553	0.12049	0.147	-0.041	1.0594	0.7457	1.421	0.15541	0.119	-0.069	0.984	0.7298	1.348	0.17756	0.106	-0.082
	Other hallucinations	-0.399	0.6473	-0.616	0.53759	0.022	-0.203	-0.3369	0.6508	-0.518	0.60469	0.015	-0.209	-0.1235	0.6223	-0.198	0.84271	0.002	-0.222	-0.03926	0.62903	-0.062	0.95023	0	-0.224	-0.009987	0.632051	-0.016	0.98739	0	-0.225	0.00311	0.63338	0.005	0.99608	0	-0.225
	Catatonic behavior	0.6723	1.0975	0.613	0.54012	0.048	-0.438	0.2185	1.0469	0.209	0.83471	0.005	-0.481	0.554	1.183	0.468	0.63953	0.029	-0.457	0.4286	1.1432	0.375	0.70773	0.018	-0.468	0.5553	1.146	0.485	0.628	0.03	-0.456	0.544	1.13	0.481	0.63035	0.029	-0.457
	Disorganized behavior	0.6663	0.6161	1.082	0.27945	0.06	-0.128	0.7088	0.6116	1.159	0.24652	0.069	-0.119	0.7395	0.6775	1.092	0.27502	0.065	-0.123	0.6728	0.6634	1.014	0.31051	0.055	-0.133	0.6922	0.6637	1.043	0.297	0.058	-0.13	0.6526	0.6561	0.995	0.3199	0.053	-0.136
	Innapropriate affection	-0.0362	0.7564	-0.048	0.96183	0	-0.294	-0.03825	0.75743	-0.05	0.95973	0	-0.294	-0.1753	0.7364	-0.238	0.8118	0.004	-0.29	0.05515	0.7648	0.072	0.9425	0	-0.294	0.09978	0.7707	0.129	0.89698	0.001	-0.293	0.1802	0.7823	0.23	0.81778	0.004	-0.29
	Disorganized speech	0.2604	0.6423	0.405	0.68514	0.009	-0.215	0.6142	0.6692	0.918	0.3587	0.05	-0.174	0.5485	0.7189	0.763	0.44549	0.036	-0.189	0.5276	0.7132	0.74	0.45941	0.034	-0.191	0.4903	0.7004	0.7	0.4839	0.03	-0.195	0.4478	0.692	0.647	0.51756	0.025	-0.2
	Negative symptons	1.0481	0.5794	1.809	0.0705	0.139	0.009	1.1047	0.5794	1.907	0.0566	0.156	0.026	1.1889	0.6449	1.844	0.0652	0.157	0.028	1.4381	0.7396	1.944	0.0518	0.197	0.067	1.712	0.8619	1.986	0.047	0.234	0.104	1.9923	0.9901	2.012	0.0442	0.264	0.134

## Sheet: EWAS_catalog
CpG	Location	Chr	Pos	Gene	Type	Beta	SE	P	Details	StudyID
cg06583549	chr19:46387962	19	46387962	IRF2BP1	Island	-3.92003	0.4689	6.23e-17	-	27105112_hiv_infection_discovery
cg06583549	chr19:46387962	19	46387962	IRF2BP1	Island	0.11898	0.00452	7.5e-66	NA	30602389_Battram-T_tissue_ewas_catalog_re-analysis_of_geo_data__geo_accession_id_is_gse124366__tissue_types_are_buccal_epithelial_cells_and_peripheral_blood_mononuclear_cells
cg06583549	chr19:46387962	19	46387962	IRF2BP1	Island	0.00094	NA	1.5e-12	NA	33450751_Mulder-RH_age_model_1_with_age_as_a_random_effect
cg06583549	chr19:46387962	19	46387962	IRF2BP1	Island	0.0028	NA	4.9e-06	NA	33450751_Mulder-RH_age_model_2_at_9y_with_age_as_a_random_effect
cg06583549	chr19:46387962	19	46387962	IRF2BP1	Island	-0.00051	0.00012	4.8e-05	NA	33450751_Mulder-RH_age_model_1_with_age_as_a_fixed_effect
cg08523325	chr11:89901450	11	89901450	NAALAD2	Open sea	-0.00067	0.00011	2.1e-09	NA	33450751_Mulder-RH_age_model_1_with_age_as_a_fixed_effect
cg08523325	chr11:89901450	11	89901450	NAALAD2	Open sea	0.0011	NA	6.2e-31	NA	33450751_Mulder-RH_age_model_1_with_age_as_a_random_effect
cg08523325	chr11:89901450	11	89901450	NAALAD2	Open sea	0.0032	NA	5.2e-09	NA	33450751_Mulder-RH_age_model_2_at_9y_with_age_as_a_random_effect
cg08523325	chr11:89901450	11	89901450	NAALAD2	Open sea	-0.925515	0.217	2e-05	-	27105112_hiv_infection_discovery
cg08523325	chr11:89901450	11	89901450	NAALAD2	Open sea	-0.03036	0.00219	7.2e-31	NA	30602389_Battram-T_tissue_ewas_catalog_re-analysis_of_geo_data__geo_accession_id_is_gse124366__tissue_types_are_buccal_epithelial_cells_and_peripheral_blood_mononuclear_cells
cg20150189	chr2:108999219	2	108999219	SULT1C4	Open sea	-0.0021	0.00026	4.4e-16	NA	33450751_Mulder-RH_age_model_1_with_age_as_a_fixed_effect
cg20150189	chr2:108999219	2	108999219	SULT1C4	Open sea	0.14341	0.00575	3e-62	NA	30602389_Battram-T_tissue_ewas_catalog_re-analysis_of_geo_data__geo_accession_id_is_gse124366__tissue_types_are_buccal_epithelial_cells_and_peripheral_blood_mononuclear_cells
cg20150189	chr2:108999219	2	108999219	SULT1C4	Open sea	0.0015	NA	3.4e-05	NA	33450751_Mulder-RH_age_model_1_with_age_as_a_random_effect
cg26028573	chr6:26043587	6	26043587	HIST1H2BB	North shore	0.03263	0.0033	6.6e-19	NA	30602389_Battram-T_tissue_ewas_catalog_re-analysis_of_geo_data__geo_accession_id_is_gse124366__tissue_types_are_buccal_epithelial_cells_and_peripheral_blood_mononuclear_cells
cg26028573	chr6:26043587	6	26043587	HIST1H2BB	North shore	NA	NA	6.9e-05	NA	31789449_Dugue-P-A_alcohol_consumption_previous_week_consumption_discovery
cg26028573	chr6:26043587	6	26043587	HIST1H2BB	North shore	-0.0012	0.00012	0	NA	33450751_Mulder-RH_age_model_1_with_age_as_a_fixed_effect

## Sheet: Enrichment analysis
Reactome Pathways 2024
Index	Name	P-value	Adjusted p-value	Odds Ratio	Combined score
1	Aspartate and Asparagine Metabolism	0.004193	0.08152	302.76	1657.4
2	Cytosolic Sulfonation of Small Molecules	0.008371	0.08152	144.71	692.15
3	EGR2 and SOX10-mediated Initiation of Schwann Cell Myelination	0.01011	0.08152	118.84	546.01
4	Paracetamol ADME	0.01045	0.08152	114.74	523.28
5	Loss of Nlp From Mitotic Centrosomes	0.0239	0.08152	48.84	182.34
6	Loss of Proteins Required for Interphase Microtubule Organization From the Centrosome	0.0239	0.08152	48.84	182.34
7	AURKA Activation by TPX2	0.02493	0.08152	46.77	172.64
8	Centrosome Maturation	0.02801	0.08152	41.49	148.32
9	Recruitment of Mitotic Centrosome Proteins and Complexes	0.02801	0.08152	41.49	148.32
10	Regulation of PLK1 Activity at G2 M Transition	0.03006	0.08152	38.58	135.2
11	Recruitment of NuMA to Mitotic Centrosomes	0.03244	0.08152	35.66	122.26
12	Anchoring of the Basal Body to the Plasma Membrane	0.03346	0.08152	34.54	117.35
13	RSV-host Interactions	0.03754	0.08152	30.69	100.73
14	Drug ADME	0.03754	0.08152	30.69	100.73
15	Phase II - Conjugation of Compounds	0.03821	0.08152	30.13	98.35
16	Respiratory Syncytial Virus Infection Pathway	0.04564	0.09128	25.08	77.41
17	G2 M Transition	0.06266	0.1103	18.04	49.98
18	Mitotic G2-G2 M Phases	0.06332	0.1103	17.85	49.24
19	Cilium Assembly	0.06794	0.1103	16.58	44.58
20	Mitotic Prometaphase	0.06893	0.1103	16.33	43.67
21	Biological Oxidations	0.07517	0.1145	14.91	38.59
22	Organelle Biogenesis and Maintenance	0.09945	0.1446	11.09	25.6
23	Metabolism of Amino Acids and Derivatives	0.1188	0.1642	9.17	19.53
24	M Phase	0.1232	0.1642	8.81	18.46
25	Cell Cycle, Mitotic	0.1672	0.2124	6.3	11.27
26	Metabolism	0.1725	0.2124	3.27	5.75
27	Nervous System Development	0.1824	0.2161	5.72	9.73
28	Cell Cycle	0.2062	0.2357	4.98	7.86
29	Viral Infection Pathways	0.3091	0.3411	3.07	3.61
30	Infectious Disease	0.3779	0.4031	2.38	2.31
